# Supplementary material for: Scutellaria petiolata Hemsl. ex Lace & Prain (Lamiaceae).: A New Insight in Biomedical Therapies
Source: Antioxidants (Basel). 2022 Jul 26;11(8):1446. doi: 10.3390/antiox11081446 (PMC9331036; doi:10.3390/antiox11081446)
Supplement: Supplementary file 1 [file antioxidants-11-01446-s001.zip]

Archive with 1 entries (1 files):
- antioxidants-1779807-supplementary.pdf
